# Supplementary material for: Modulation of Pulmonary Toxicity in Metabolic Syndrome Due to Variations in Iron Oxide Nanoparticle-Biocorona Composition
Source: Nanomaterials (Basel). 2022 Jun 11;12(12):2022. doi: 10.3390/nano12122022 (PMC9230893; doi:10.3390/nano12122022)
Supplement: Supplementary file 1 [file nanomaterials-12-02022-s001.zip]

Archive with 1 entries (1 files):
- nanomaterials-1733347-supplementary.pdf
